# Supplementary material for: Comparison of Methods for Detection of Blastocystis Infection in Routinely Submitted Stool Samples, and also in IBS/IBD Patients in Ankara, Turkey
Source: PLoS One. 2010 Nov 18;5(11):e15484. doi: 10.1371/journal.pone.0015484 (PMC2987810; doi:10.1371/journal.pone.0015484)
Supplement: File S1 — Testing results and patient data on study subjects. (XLS) [file pone.0015484.s001.xls]

## Sheet: Sheet1
					SUPPLEMENTAL FILE #1
					Comparison of methods for detection of Blastocystis infection in routinely submitted stool samples, and also in IBS/IBD patients in Ankara, Turkey
					2010-09-15
Patient Code	Patient #	Age	Sex	Disease	Year Onset	Native Lugol Stool	Native Lugol Code	Trichrome Stool	Trichrome Code	Culture	Culture Code	FITC Stool	FITC Stool Code	FITC Biopsy	FITC Biopsy Code	All Methods Code	Disease	IBS Total	Approx Illness Length
Z-1	1	36	Male	IBS Constipation	2000	three, four	2	Positive	2	Positive	2	Negative	1	Negative	1	2	IBS Constipation	1	10
Z-2	2	53	Female	control		suspected	2	Negative	1	Negative	1	Negative	1	suspected	1	2	control
Z-3	3	50	Female	IBS Alternan	2006	Negative	1	Negative	1	Negative	1	Negative	1	Negative	1	1	IBS Alternan		4
Z-4	4	46	Female	IBS Constipation	2004	Negative	1	Negative	1	Negative	1	Negative	1	Negative	1	1	IBS Constipation		6
Z-5	5	52	Male	IBS Constipation	1998	suspected	2	Negative	1	Negative	1	Negative	1	Negative	1	2	IBS Constipation	2	12
Z-7	6	56	Female	IBS Constipation	2001	Negative	1	Negative	1	Negative	1	Negative	1	Negative	1	1	IBS Constipation		9
Z-9	7	29	Female	IBS Alternan	2007	suspected	2	Negative	1	Negative	1	Negative	1	Negative	1	2	IBS Alternan	3	3
Z-10	8	44	Female	IBS Diarrhea	2009	four-five	2	Positive	2	Positive	2	Positive	2	Negative	1	2	IBS Diarrhea	4	1
Z-11	9	42	Male	IBS Diarrhea	2008	Negative	1	Negative	1	Negative	1	rare	2	Positive	2	2	IBS Diarrhea	5	2
Z-12	10	46	Female	IBS Constipation	2002	one,two	2	Negative	1	Negative	1	four,six	2	Negative	1	2	IBS Constipation	6	8
Z-16	11	25	Female	IBS Alternan	2008	Negative	1	Negative	1	Negative	1	Negative	1	rare	2	2	IBS Alternan	7	2
Z-18	12	38	Male	IBS Diarrhea	2008	Negative	1	Negative	1	Positive	2	Negative	1	Negative	1	1	IBS Diarrhea	8	2
Z-21	13	44	Female	IBS Alternan	2007	rare	2	Positive	2	Positive	2	rare	2	Negative	1	2	IBS Alternan	9	3
Z-25	14	56	Male	IBS Diarrhea	2006	Negative	1	Negative	1	Negative	1	suspected	1	Negative	1	2	IBS Diarrhea	10	4
Z-32	15	26	Male	IBS Constipation	2006	Negative	1	Negative	1	Negative	1	Negative	1	Negative	1	1	IBS Constipation		4
Z-36	16	46	Male	IBH/Ulcerative Colitis	2009	five, eight ,	2	Positive	2	Positive	2	five, eight	2	Negative	1	2	IBH/Ulcerative Colitis		1
Z-49	17	40	Female	IBS Alternan	2008	two, three	2	Positive	2	Positive	2	ten, fifteen	2	Negative	1	2	IBS Alternan	11	2
Z-59	18	47	Female	IBS Constipation	1995	Negative	1	Negative	1	Negative	1	Negative	1	suspected	1	2	IBS Constipation	12	15
G-3	19	26	Male	IBS Diarrhea	2008	Negative	1	Negative	1	positive	2	Negative	1	Negative	1	2	IBS Diarrhea	13	2
G-4	20	19	Female	IBH/Ulcerative Colitis	2008	Negative	1	Negative	1	Negative	1	Negative	1	Negative	1	1	IBH/Ulcerative Colitis		2
G-9	21	38	Male	IBS Alternan	2006	Negative	1	Negative	1	Negative	1	Negative	1	Negative	1	1	IBS Alternan		4
G-11	22	48	Female	IBS Alternan	2007	one, two	2	Positive	2	positive	2	two, three	2	Negative	1	2	IBS Alternan	14	3
G-12	23	39	Female	IBS Diarrhea	2009	Negative	1	Negative	1	positive	2	ten, fifteen	2	rare	2	2	IBS Diarrhea	15	1
G-13	24	55	Female	IBH	2000	Negative	1	Negative	1	Negative	1	Negative	1	Negative	1	1	IBH		10
G-14	25	27	Female	IBH	2008	Negative	1	Negative	1	Negative	1	Negative	1	Negative	1	1	IBH		2
G-15	26	40	Female	IBS Constipation	2008	Negative	1	positive	2	positive	2	eight, ten	2	Negative	1	2	IBS Constipation	16	2
G-17	27	40	Female	IBH	2006	Negative	1	Negative	1	Negative	1	Negative	1	Negative	1	1	IBH		4
G-21	28	76	Male	IBH/Ulcerative Colitis	1996	rare	2	Negative	1	Negative	1	Negative	1	one	2	2	IBH/Ulcerative Colitis		14
	29	69	Female	abdominal pain	2008	Negative		Negative		Negative		Negative					abdominal pain		4.88889
	30	71	Male	acute diarrhea	2010	Negative		Negative		Negative		Negative					acute diarrhea
	31	22	Male	chronic diarrhea	2009	Negative		Negative		Positive		Positive					chronic diarrhea
	32	53	Female	acute diarrhea	2010	Positive		Positive		Positive		Positive					acute diarrhea
	33	31	Female	acute diarrhea	2010	Negative		Negative		Negative		Negative					acute diarrhea
	34	72	Male	acute diarrhea	2010	Negative		Negative		Negative		Negative					acute diarrhea
	35	71	Male	acute diarrhea	2010	Negative		Negative		Negative		Negative					acute diarrhea
	36	46	Female	abdominal pain	2007	Negative		Negative		Negative		Negative					abdominal pain
	37	61	Male	chronic diarrhea	2009	Negative		Negative		Negative		Negative					chronic diarrhea
	38	52	Female	acute diarrhea	2010	Negative		Negative		Negative		Negative					acute diarrhea
	39	41	Male	acute diarrhea	2010	Negative		Negative		Negative		Negative					acute diarrhea
	40	43	Female	abdominal pain	2010	Negative		Negative		Positive		Positive					abdominal pain
	41	49	Female	acute diarrhea	2010	Negative		Negative		Negative		Negative					acute diarrhea
	42	65	Male	acute diarrhea	2010	Negative		Negative		Negative		Negative					acute diarrhea
	43	50	Male	chronic diarrhea	2008	Negative		Negative		Positive		Positive					chronic diarrhea
	44	64	Male	abdominal pain	2010	Negative		Positive		Positive		Positive					abdominal pain
	45	34	Female	acute diarrhea	2010	Negative		Negative		Negative		Negative					acute diarrhea
	46	75	Female	chronic diarrhea	2005	Negative		Negative		Negative		Negative					chronic diarrhea
	47	25	Female	chronic diarrhea	2009	Negative		Negative		Negative		Negative					chronic diarrhea
	48	75	Female	chronic diarrhea	1997	Positive		Positive		Positive		Positive					chronic diarrhea
	49	68	Male	acute diarrhea	2010	Negative		Negative		Positive		Positive					acute diarrhea
	50	59	Male	chronic diarrhea	2005	Negative		Negative		Negative		Negative					chronic diarrhea
	51	45	Male	abdominal pain	2008	Negative		Negative		Negative		Negative					abdominal pain
	52	45	Female	acute diarrhea	2010	Negative		Negative		Negative		Negative					acute diarrhea
	53	68	Male	chronic diarrhea	2003	Negative		Negative		Negative		Negative					chronic diarrhea
	54	28	Male	abdominal pain	2009	Negative		Negative		Negative		Negative					abdominal pain
	55	54	Female	flatulence	2006	Negative		Negative		Negative		Negative					flatulence
	56	37	Male	acute diarrhea	2010	Negative		Negative		Negative		Negative					acute diarrhea
	57	45	Male	acute diarrhea	2010	Negative		Negative		Negative		Negative					acute diarrhea
	58	50	Female	chronic diarrhea	2007	Negative		Negative		Negative		Negative					chronic diarrhea
	59	53	Female	chronic diarrhea	2008	Negative		Negative		Negative		Negative					chronic diarrhea
	60	40	Male	flatulence	2008	Negative		Negative		Negative		Negative					flatulence
	61	22	Female	abdominal pain	2010	Negative		Negative		Negative		Negative					abdominal pain
	62	59	Female	acute diarrhea	2010	Negative		Negative		Negative		Negative					acute diarrhea
	63	54	Female	chronic diarrhea	2008	Negative		Negative		Negative		Negative					chronic diarrhea
	64	20	Female	acute diarrhea	2010	Negative		Negative		Negative		Negative					acute diarrhea
	65	34	Female	abdominal pain	2009	Positive		Positive		Positive		Positive					abdominal pain
	66	37	Female	acute diarrhea	2010	Negative		Negative		Negative		Negative					acute diarrhea
	67	42	Male	chronic diarrhea	2006	Negative		Positive		Positive		Positive					chronic diarrhea
	68	39	Female	flatulence	2008	Negative		Negative		Negative		Negative					flatulence
	69	55	Male	chronic diarrhea	2009	Negative		Negative		Negative		Negative					chronic diarrhea
	70	41	Female	abdominal pain	2008	Negative		Negative		Negative		Negative					abdominal pain
	71	62	Female	chronic diarrhea	2008	Negative		Negative		Negative		Negative					chronic diarrhea
	72	64	Male	chronic diarrhea	2007	Negative		Negative		Positive		Positive					chronic diarrhea
	73	45	Male	acute diarrhea	2010	Negative		Negative		Negative		Negative					acute diarrhea
	74	67	Male	abdominal pain	2010	Negative		Negative		Negative		Negative					abdominal pain
	75	23	Female	flatulence	2010	Negative		Negative		Negative		Negative					flatulence
	76	23	Female	acute diarrhea	2010	Negative		Negative		Negative		Negative					acute diarrhea
	77	71	Male	chronic diarrhea	2009	Negative		Negative		Positive		Positive					chronic diarrhea
	78	55	Male	chronic diarrhea	2007	Negative		Negative		Negative		Negative					chronic diarrhea
	79	23	Female	acute diarrhea	2010	Negative		Negative		Negative		Negative					acute diarrhea
	80	40	Male	abdominal pain	2009	Positive		Positive		Positive		Positive					abdominal pain
	81	33	Male	chronic diarrhea	2008	Negative		Negative		Negative		Negative					chronic diarrhea
	82	20	Female	acute diarrhea	2010	Negative		Negative		Negative		Negative					acute diarrhea
	83	54	Female	chronic diarrhea	2006	Negative		Negative		Negative		Negative					chronic diarrhea
	84	23	Male	chronic diarrhea	2009	Negative		Negative		Positive		Positive					chronic diarrhea
	85	37	Female	abdominal pain	2009	Negative		Negative		Negative		Negative					abdominal pain
	86	58	Male	flatulence	2007	Positive		Positive		Positive		Positive					flatulence
	87	37	Female	acute diarrhea	2010	Negative		Negative		Negative		Negative					acute diarrhea
	88	43	Female	acute diarrhea	2010	Negative		Negative		Positive		Positive					acute diarrhea
	89	46	Male	chronic diarrhea	2007	Negative		Negative		Positive		Positive					chronic diarrhea
	90	63	Male	chronic diarrhea	2002	Negative		Negative		Negative		Negative					chronic diarrhea
	91	28	Female	acute diarrhea	2010	Negative		Negative		Negative		Negative					acute diarrhea
	92	19	Male	abdominal pain	2009	Negative		Negative		Negative		Negative					abdominal pain
	93	22	Male	abdominal pain	2010	Negative		Negative		Positive		Positive					abdominal pain
	94	26	Male	chronic diarrhea	2009	Negative		Negative		negative		Negative					chronic diarrhea
	95	24	Female	acute diarrhea	2010	Negative		Negative		Negative		Negative					acute diarrhea
	96	32	Female	acute diarrhea	2010	Negative		Negative		Negative		Negative					acute diarrhea
	97	26	Female	acute diarrhea	2010	Negative		Negative		Negative		Negative					acute diarrhea
	98	35	Female	chronic diarrhea	2009	Negative		Positive		Positive		Positive					chronic diarrhea
	99	43	Female	flatulence	2008	Negative		Negative		Negative		Negative					flatulence
	100	25	Male	chronic diarrhea	2008	Negative		Negative		Negative		Negative					chronic diarrhea
	101	34	Male	acute diarrhea	2010	Negative		Negative		Positive		Negative					acute diarrhea
	102	27	Male	abdominal pain	2009	Negative		Negative		Negative		Negative					abdominal pain
	103	28	Male	chronic diarrhea	2009	Negative		Negative		Negative		Negative					chronic diarrhea
	104	29	Female	acute diarrhea	2010	Negative		Negative		Negative		Negative					acute diarrhea
	105	48	Female	chronic diarrhea	2007	Negative		Negative		Positive		Positive					chronic diarrhea
